# Supplementary material for: Small molecule SWELL1 complex induction improves glycemic control and nonalcoholic fatty liver disease in murine Type 2 diabetes
Source: Nat Commun. 2022 Feb 10;13:784. doi: 10.1038/s41467-022-28435-0 (PMC8831520; doi:10.1038/s41467-022-28435-0)
Supplement: Supplementary file 6 — Source Data [file 41467_2022_28435_MOESM6_ESM.xlsx]

## Sheet: Figure. 1
		Fig. 1c				Non-T2D	T2D
						25.4393	11.4022
						40.3241	17.2569				2-tailed
		Mouse beta-cells				131.363	8.36836			Unpaired t-test
		Current density				58.4706	10.1097			p-value	0.0006
						83.1176	11.3369
						149.843	8.64852
						112.313
						101.944
						161.866
						205.605
						156.224
		Fig. 1d				Non-T2D	T2D
						91.5527	35.5082
						76.0948	33.9925				2-tailed
		Human beta-cells				34.8395	30.1181			Unpaired t-test
		Current density				47.4816	9.04476			p-value	0.0061
						55.0211	6.99963
						97.1651	18.2414
							12.4743
							8.22276
							14.4898
							9.72629
							6.07806
							10.2499
							7.12358
							15.0624
							42.7683
							17.4951
							68.1261
							15.4677
							127.544
							18.6013
							18.848
							10.6667
		Fig. 1e				Non-T2D	T2D
						0.763843	0.291775
						1.00068	0.363746				2-tailed
		Mouse islets				0.592306	0.802139			Unpaired t-test
		Western blot				1.22717	0.414168			p-value	0.001
						1.43947	0.0578499
						0.976521	0.167469
							0.046544
							0.637286
		Fig. 1f				Non-T2D	T2D
		Human islets				1.07816	0.29537			Unpaired t-test
		Western blot				1.20921	0.821702			p-value	0.09
						0.697397	0.404358
					Lean	Obese	Obese
		Fig. 1h				Non-T2D	T2D
		Human adipocytes			1.14114	7.72889	4.97963			Permutation t-test			p-value
		Current density			2.44618	4.39024	1.51976			Lean vs Obese non-T2D			0.01
					3.55231	3.21888	2.44444			Lean vs Obese T2D			ns
					0.806655	8.54037	4.97512			Obese non-T2D vs Obese T2D			ns
					2.26347	4.68227	1.14833
					1.99229	3.61408
					1.01604	4.79806
						18.6143
						3.05624
						6.41148
						6.11189
						1.35074
						3.55392
		Fig. 1i				KKAa	KKAy
											2-tailed
		Polygenic-T2D fat, eWAT				0.820543	0.663301			Unpaired t-test
		Western blot				0.960897	0.597912			p-value	0.033
						1.21856	0.604226
		Fig. 1j				Lean	Obese T2D
											2-tailed
		Mouse fat, iWAT				0.975844	0.364387			Unpaired t-test
		Western blot				1.03645	0.346583			p-value	9.60886e-06
						0.987706	0.315255
		Fig. 1k				Non-T2D	T2D
											2-tailed
		Human fat, eWAT				0.601274	0.354225			Unpaired t-test
		Western blot				0.715663	0.487392			p-value	0.038
						0.714106	0.659451
						0.663451	0.54847
						1.17636
						1.71254
						1.15208
						1.26452

## Sheet: Figure. 2
																	2-tailed	Unpaired t-test
		Fig. 2b				WT		KO		KO + SWELL1 OE								p-value
						Control	Insulin	Control	Insulin	Control	Insulin					WT vs WT	Ctrl VS Insulin	0.006
	3T3 F442A adipocytes signaling					0.327576	4.58101	0.667405	1.86426	1.5234	6.00318					KO vs KO	Ctrl VS Insulin	0.214
	Western blots					0.430258	4.18704	0.522887	1.93061	1.09285	3.94417					KO OE vs KO OE	Ctrl VS Insulin	0.04
	pAKT2/b-actin					2.24217	5.28856	1.77882	1.20611	2.36204	3.22504					WT vs KO	Insulin vs Insulin	0.001
																KO vs KO OE	Insulin vs Insulin	0.034
																	2-tailed	Unpaired t-test
						WT		KO		KO + SWELL1 OE								p-value
						Control	Insulin	Control	Insulin	Control	Insulin					WT vs WT	Ctrl VS Insulin	0.034
	pAS160/b-actin					1.19424	3.89498	0.443413	0.621369	0.710522	1.90832					KO vs KO	Ctrl VS Insulin	0.249
						1.12147	2.30271	0.547119	0.783689	0.92696	2.00182					KO OE vs KO OE	Ctrl VS Insulin	0.019
						0.895997	2.23246	0.80056	1.01339	0.913738	1.29051					WT vs KO	Insulin vs Insulin	0.022
																KO vs KO OE	Insulin vs Insulin	0.02
						WT		KO		KO + SWELL1 OE							2-tailed	Unpaired t-test
		Fig. 2c				Inward	Outward	Inward	Outward	Inward	Outward							p-value
	3T3 F442A preadipocytes					-79.0541	175.313	-7.88268	8.86514	-33.8513	84.9825					WT vs KO	Inward	0.047
	Current density					-34.6862	59.3463	-8.30593	14.81	-31.0268	77.8918					WT vs KO OE	Inward	0.334
						-41.571	122.356	-9.16203	17.0966	-18.3184	56.8987					KO vs KO OE	Inward	0.006
						-18.748	66.938	-12.4678	13.8123	-20.242	61.8141					WT vs KO	Outward	0.026
						-21.3348	39.8212									WT vs KO OE	Outward	0.461
																KO vs KO OE	Outward	0.0002
		Fig. 2g						Vehicle	SN-401								2-tailed	Unpaired t-test
								0.570926	2.8749									p-value
	3T3 F442A preadipocytes signaling							0.755046	2.40144								Veh vs SN-401	2.32848e-06
	Western blots							0.831413	2.87084
	SWELL1/b-actin							1.03413	3.1384
								1.22606	3.29547
								1.58243	3.36332
						Vehicle		SN-401
						0 Ins	0 Ins	3 Ins	3 Ins	10 Ins	10 Ins
	pAKT2/b-actin					0.835914	3.22704	3.44085	1.23367	4.25949	5.82587
						1.16409	3.53691	3.84014	1.52168	4.84803	5.33675
		Fig. 2h						Vehicle	SN-401								2-tailed	Unpaired t-test
								0.928767	1.17844									p-value
	3T3 F442A adipocytes signaling							1.1461	1.40498								Veh vs SN-401	0.022
	Western blots							1.08014	1.25057
	SWELL1/b-actin							0.967321	2.19457
								1.09148	2.13214
								0.786197	1.14975
		Fig. 2j				Wildtype				Knockout							2-tailed	Unpaired t-test
						Vehicle		SN-401		Vehicle		SN-401						p-value
	3T3 F442A adipocytes signaling					0 Ins	10 Ins	0 Ins	10 Ins	0 Ins	10 Ins	0 Ins	10 Ins		Wildtype	Veh vs Veh	0 Ins vs 10 Ins	4.31005e-06
	Western blots					0.421421	2.31191	0.723212	3.57655	1.10621	2.59478	1.4588	2.4878		Wildtype	SN-401 vs SN-401	0 Ins vs 10 Ins	1.89077e-08
	pAKT2/b-actin					0.642757	2.37061	0.521138	4.10799	1.21005	1.92826	0.876839	2.05667		Wildtype	Veh vs SN-401	10 Ins vs 10 Ins	0.0219797
						0.497857	1.93494	0.621218	3.49566	1.06058	2.04738	1.25107	2.33179		Knockout	Veh vs Veh	0 Ins vs 10 Ins	0.00712656
						1.31215	4.25086	0.957244	5.6366						Knockout	SN-401 vs SN-401	0 Ins vs 10 Ins	0.00662401
						1.09685	3.79466	1.35911	3.97361						Knockout	Veh vs SN-401	10 Ins vs 10 Ins	0.693824
						1.55838	2.75713	1.07529	4.99565
						1.81853	3.31046	1.1396	3.52213
						0.790641	3.09947	1.04981	3.0883
						0.861434	3.24403	0.857675	3.24955
						Wildtype				Knockout							2-tailed	Unpaired t-test
						Vehicle		SN-401		Vehicle		SN-401						p-value
						0 Ins	10 Ins	0 Ins	10 Ins	0 Ins	10 Ins	0 Ins	10 Ins		Wildtype	Veh vs Veh	0 Ins vs 10 Ins	7.90775e-05
						0.850508	5.20596	1.49555	6.25241	1.22262	1.87135	2.86012	3.03806		Wildtype	SN-401 vs SN-401	0 Ins vs 10 Ins	2.47998e-05
	pAS160/b-actin					1.16309	3.95241	1.52624	6.65937	2.46682	2.87452	1.9218	3.74189		Wildtype	Veh vs SN-401	10 Ins vs 10 Ins	0.0276275
						1.10873	3.0775	1.3067	5.85653	2.69333	2.67037	3.0994	2.99652		Knockout	Veh vs Veh	0 Ins vs 10 Ins	0.565191
						0.647837	2.71207	1.26436	4.38709						Knockout	SN-401 vs SN-401	0 Ins vs 10 Ins	0.218474
						0.688213	1.83682	1.41166	4.47165						Knockout	Veh vs SN-401	10 Ins vs 10 Ins	0.113913
						0.906277	2.1695	1.25392	2.97773
						1.35886	2.07088	1.22175	2.66428
						1.03763	2.27948	1.13277	2.39715
						1.23886	3.06676	1.82277	4.52905

## Sheet: Figure. 3
		Fig. 3a						Vehicle	SN-401
																		2-tailed
		HFD-T2D, eWAT						0.603556	1.94361									Unpaired t-test
		Western blot						0.828774	1.8054									p-value	5.66698e-05
		SWELL1/Total protein Ponceau S						1.21158	2.03869
								1.0173	2.44529
								1.02607	2.23574
								1.31273
								SWELL1/b-actin			SWELL1/Total protein Ponceau S
		Fig. 3b						Vehicle	SN-401		Vehicle	SN-401
																		2-tailed
		KKAy, iWAT						1.09594	2.50164		1.02012	2.02572						Unpaired t-test
		Western blot						0.324762	2.67953		0.220665	2.26842					SWELL1/b-actin	p-value	0.0061
		SWELL1 protein						0.603774	3.51485		0.554236	3.56729					SWELL1/Total	p-value	0.013
								1.97553	2.36885		2.20498	2.44337					protein Ponceau S
									4.41436			3.71597
								Vehicle								SN-401								2-way ANNOVA
		Fig. 3c					Time	#1	#2	#3	#4	#5	#6	#7		#1	#2	#3	#4	#5	#6	#7		p-value	0.011
		HFD-T2D					0	141	168	149	174	180	165	149		121	171	129	141	114	132	136
		Vehicle vs SN-401			GTT		5	180	237	201	274	348	290	315		168	219	151	199	165	193	203
							15	309	324	237	449	391	372	352		229	305	224	266	267	309	278
							30	289	310	263	335	377	308	267		218	256	218	210	231	258	282
							60	161	193	176	229	281	185	204		183	179	161	188	159	170	140
							90	164	190	146	162	254	193	140		151	134	142	139	156	173	181
							120	119	145	143	161	213	149	117		123	118	130	125	134	133	132
								Vehicle								SN-401								2-way ANNOVA
							Time	#1	#2	#3	#4	#5	#6	#7		#1	#2	#3	#4	#5	#6	#7		p-value	0.002
		HFD-T2D					0	157	165	156	161	176	159	168		131	141	134	160	148	127	127
		Vehicle vs SN-401			ITT		15	68	122	77	127	75	93	98		100	70	72	73	74	87	59
							30	56	54	59	73	60	64	47		49	55	50	45	48	46	38
							60	51	40	77	100	76	76	34		46	31	39	40	22	34	38
							90	70	97	100	88	131	99	45		67	50	59	56	62	47	75
								KKAa		KKAy							2-tailed	paired t-test
		Fig. 3d						Pre SN-401	SN-401	Pre SN-401	SN-401							p-value
		Polygenic T2D						211	147	185	69					KKAa	Pre vs Post	0.147
		pre post SN-401			Fasting			190	168	212	135					KKAy	Pre vs Post	0.0006
					glucose			190	173	293	128
										243	159
										266	101
										251	92
								Pre SN-401				SN-401												2-way ANNOVA
		Fig. 3e					Time	#1	#2	#3		#1	#2	#3										p-value	0.13
		Polygenic T2D					0	211	190	190		147	168	173
		pre post SN-401			KKAa	GTT	5	266	271	294		224	317	249
							15	386	328	388		294	440	424
							30	404	330	383		287	386	302
							60	293	224	219		162	179	179
							90	249	257	194		152	161	144
							120	202	160	160		121	147	142
																								2-way ANNOVA
								Pre SN-401							SN-401									p-value	0.0001
							Time	#1	#2	#3	#4	#5	#6		#1	#2	#3	#4	#5	#6
		Polygenic T2D					0	185	212	293	243	266	251		69	135	128	159	101	92
		pre post SN-401			KKAy	GTT	5	266	265	375	371	388	301		221	179	170	306	179	151
							15	384	442	535	554	482	436		384	339	298	475	305	302
							30	411	525	600	600	565	524		239	329	309	392	367	179
							60	317	479	600	543	580	528		108	187	188	257	127	113
							90	230	366	507	457	521	422		80	85	116	173	126	93
							120	177	271	330	348	421	341		75	131	106	206	98	94
								Pre SN-401				SN-401												2-way ANNOVA
		Fig. 3f					Time	#1	#2	#3		#1	#2	#3										p-value	0.678
		Polygenic T2D					0	198	199	180		137	186	218
		pre post SN-401			KKAa	ITT	15	93	115	116		84	97	79
							30	62	61	46		69	73	64
							60	80	30	33		90	58	54
							90	88	69	50		118	68	63
								Pre SN-401							SN-401									2-way ANNOVA
							Time	#1	#2	#3	#4	#5	#6		#1	#2	#3	#4	#5	#6				p-value	0.084
		Polygenic T2D					0	154	239	207	297	362	269		176	195	181	324	341	154
		pre post SN-401			KKAy	ITT	15	140	273	213	227	322	293		133	119	131	303	292	79
							30	118	164	171	190	294	273		86	117	95	175	217	51
							60	138	162	201	185	244	214		85	89	74	164	182	28
							90	155	135	184	212	223	226		98	91	92	174	172	38
		Fig. 3g					Size range	Vehicle	SN-401
							500	5.55005	12.5052
		KKAy, eWAT					1500	14.0238	14.3036
		Adipocyte					2500	13.4291	14.1363
		Cell Size					3500	12.9336	13.1744
							4500	12.1903	11.2505
							5500	11.001	9.99582
							6500	10.1586	7.44458
							7500	9.31615	5.64617
							8500	4.21209	4.22417
							9500	2.77502	3.26223
							10500	2.18038	1.422
							11500	0.941526	0.961941
							12500	0.792864	0.711
							13500	0.198216	0.250941
							14500	0.198216	0.292765
		Fig. 3h					Size range	Vehicle	SN-401
							500	12.5422	13.4929
		C57 HFD , eWAT					1500	15.9672	13.6965
		Adipocyte					2500	13.7	13.7475
		Cell Size					3500	12.0598	11.8635
							4500	11.1915	10.336
							5500	7.09117	8.70672
							6500	6.5123	6.56823
							7500	5.88519	5.39715
							8500	3.56971	4.3279
							9500	2.65316	3.00407
							10500	1.92957	2.39308
							11500	1.97781	1.52749
							12500	1.39894	0.967413
							13500	0.964785	0.967413
							14500	0.530632	0.814664
																		2-tailed
																		Unpaired t-test
		Fig. 3i						Vehicle	SN-401									p-value	0.068
		RC-Lean						229	156
		Vehicle vs SN-401			Fasting			246	222
					glucose			195	139
								189	164
								208	154
								154	170
								Vehicle							SN-401									2-way ANNOVA
		Fig. 3j					Time	#1	#2	#3	#4	#5	#6		#1	#2	#3	#4	#5	#6				p-value	0.389
		RC-Lean					0	229	246	195	189	208	154		156	222	139	164	154	170
		Vehicle vs SN-401				GTT	7	294	234	278	215	251	204		267	331	234	233	269	263
							15	380	359	355	347	314	263		308	368	223	283	315	350
							30	252	384	264	230	311	200		258	312	184	224	277	368
							60	196	200	183	143	203	167		150	183	146	146	146	240
							90	190	152	184	123	171	120		121	159	123	128	124	171
							120	172	180	195	139	172	107		122	140	135	124	119	138
																		2-tailed
																		Unpaired t-test
		Fig. 3k						Vehicle	SN-401									p-value	0.0025
		HFD-T2D						228	181
		Vehicle vs SN-401			Fasting			229	198
					glucose			252	184
								223	159
								243	155
								194	208
								Vehicle							SN-401									2-way ANNOVA
		Fig. 3l					Time	#1	#2	#3	#4	#5	#6		#1	#2	#3	#4	#5	#6				p-value	0.005
		HFD-T2D					0	228	229	252	223	243	194		181	198	184	159	155	208
		Vehicle vs SN-401				GTT	7	358	357	400	314	342	267		250	290	286	263	286	247
							15	453	464	477	355	380	307		295	316	377	301	313	398
							30	464	445	525	478	513	305		259	251	448	280	350	423
							60	273	352	364	377	423	208		200	164	295	196	201	321
							90	201	225	242	208	307	203		157	165	147	156	188	214
							120	144	179	163	184	223	188		133	139	145	152	181	162
								Vehicle							SN-401									2-way ANNOVA
							Time	#1	#2	#3	#4	#5	#6		#1	#2	#3	#4	#5	#6				p-value	0.001
		HFD-T2D					0	336	287	282	207	205	206		212	269	161	162	154	216
		Vehicle vs SN-401				ITT	15	261	251	250	84	134	139		79	107	66	68	60	92
							30	138	124	175	83	75	107		56	63	51	52	54	49
							60	99	94	122	63	59	125		35	61	28	30	48	41
							90	81	91	120	59	99	118		35	58	27	32	53	35
							120	122	125	162	83	151	135		49	63	52	43	88	41
							Vehicle				SN-401
		Fig. 3m				Time	#1	#2	#3		#1	#2	#3	#4				2-tailed		p-value
		Relative insulin secretion				0	1	1	1		1	1	1	1			Vehicle vs SN-401	Unpaired t-test	30 vs 30 min	0.001
		HFD-T2D				7	1.44633	0.78836	0.888517		1.28643	0.943042	2.19688	1.18061			SN-401	Paired t-test	0 vs 30 min	0.006
		Vehicle vs SN-401				15	1.18904	0.645191	0.704251		1.58842	1.244	0.960971	1.38984
						30	0.977946	0.719888	0.787431		1.50747	1.44412	1.56591	1.2593
							Vehicle				SN-401
		Fig. 3n				Time	#1	#2	#3			#1	#2
		GSIS				50	0.003989	0.003596	0.003248			0.003506	0.003401
		HFD-T2D				52	0.030401	0.024546	0.063073			0.02522	0.064957
		Vehicle vs SN-401				54	0.143669	0.12619	0.087689			0.196555	0.216788
						56	0.068673	0.085084	0.086274			0.204716	0.208347
						58	0.160146	0.06128	0.078631			0.128221	0.173673
						60	0.117704	0.253618	0.109069			0.324255	0.26611
						64	0.109118	0.13957	0.168507			0.455207	0.448392
						74	0.0116052	0.02171	0.018763			0.035511	0.036496
								Vehicle	SN-401								2-tailed	Unpaired t-test
				AUC				0.6375	1.354									p-value	0.005
								0.7029	1.398
								0.6042
							Vehicle				SN-401
		Fig. 3o				Time	#1	#2	#3		#1	#2	#3
		GSIS				50	0.020605	0.027924	0.039276		0.057787	0.069809	0.038409
		Polygenic T2D				52	0.024949	0.059789	0.034862		0.114802	0.082607	0.054539
		Vehicle vs SN-401				54	0.169176	0.189042	0.191512		0.209698	0.141034	0.293459
						56	0.157111	0.128962	0.166833		0.203508	0.169557	0.251672
						58	0.152585	0.134507	0.192221		0.222872	0.199493	0.253024
						60	0.331081	0.272271	0.343044		0.414477	0.426581	0.598698
						64	0.22216	0.283964	0.295707		0.470988	0.355932	0.469896
						74	0.098197	0.060934	0.103125		0.170533	0.122049	0.166048
						84	0.055999	0.035348	0.059153		0.097353	0.075946	0.060103
								Vehicle	SN-401								2-tailed	Unpaired t-test
				AUC				1.194	1.884									p-value	0.007
								1.161	1.57
								1.377	2.137

## Sheet: Figure. 4
																	2-tailed	Unpaired t-test
		Fig. 4a					Time		Vehicle	SN-401								Time	p-value
		Glucose infusion rate					80		22.64	32.57								80	0.0547474
		Clamp					90		22.93	32.93								90	0.0445471
		Vehicle vs SN-401					100		23.61	33.49								100	0.0402761
		KKAy					110		23.33	33.76								110	0.0265338
							120		23.19	33.93								120	0.0253303
							130		23.45	34.26								130	0.0281301
							140		23.45	34.1								140	0.031173
									Vehicle	SN-401
									22.7032	47.7788							2-tailed	Unpaired t-test
						Average			34.9551	45.0452								p-value	0.032
									24.9127	20.164
									25.7194	29.2837
									16.1401	31.5879
									16.4826	40.1088
									21.6844	25.6713
										28.9867
							Basal			Clamp							2-tailed	Unpaired t-test
		Fig. 4b					Vehicle	SN-401		Vehicle	SN-401								p-value
		Hepatic glucose production					28.5	17.29		7.31	3.56							Basal	0.003
		Basal and clamp					28.15	20.33		11.8	0.73							Clamp	0.004
		Vehicle vs SN-401					15.4	4.12		2.29	1.92
		KKAy					27.36	18.43		8.66	4.37
							22.54	18.57		2.09	2.73
							16.22	19.03		1.53	-1.17
							24.34	16.85		7.26	1.16
							24.47	13.05		15.67	0.47
							32	9.67		15.35	1.05
							iWAT			gWAT			Heart				2-tailed	Unpaired t-test
		Fig. 4c					Vehicle	SN-401		Vehicle	SN-401		Vehicle	SN-401					p-value
		2-deoxyglucose (2-DG) uptake					5.14	9.07		6.87	27.37		245.47	444.82				iWAT	0.003
		Vehicle vs SN-401					0.87	12.15		2.47	22.09		434.52	437.66				gWAT	0.025
		KKAy					4.62	4.97		6.61	1.92		310.6	453.76				Heart	0.001
							1.39	4.58		3.29	5.1		333.87	396.51
							3.15	6.81		6.01	8.01		403.66	523.26
							2.09	7.06		4.34	12.91		292.95	579.67
							4.43	6.69		6.41	12.36		299.13	468.92
							5.6	6.84		5.29	5.78		208.53	441.64
							4.67	5.17		4.44	1.05		334.63	315.67
							Liver			iWAT			Gas. muscle				2-tailed	Unpaired t-test
		Fig. 4d					Vehicle	SN-401		Vehicle	SN-401		Vehicle	SN-401					p-value
		Glucose uptake into glycogen					0.042	0.383025		0.043615	0.130624		3.20434	4.59233				Liver	0.04
		Vehicle vs SN-401					0.00805575	3.95394		0.076505	0.109975		0.930151	3.59272				iWAT	0.018
		KKAy					0.0708906	3.55064		0.085214	0.196454		4.1418	9.0335				Gas.	0.047
							0.17179	0.841153		0.059997	0.087454		7.77141	8.36431
							0.548196	0.504232		0.028533	0.076637		2.7729	4.3372
							0.322584	0.0962337		0.050216	0.079314		2.5623	6.31934
							0.172571	2.23787		0.08064			0.909091
							1.63766	1.9507
							1.37937
																2-tailed	Unpaired t-test
	Fig. 4f						Liver			Body weight								p-value
	HFD-T2D						Vehicle	SN-401		Vehicle	SN-401						Liver	0.01
	Vehicle vs SN-401						2.65	1.277		43.9	42.1						Body weight	0.047
	Liver/Body weight						2.514	1.55		51.4	42.2
							2.835	1.204		55.6	36.5
							2.18	1.379		54.4	36.3
							2.539	2.602		50	53.5
							2.01	1.967		51.8	50.7
																2-tailed	Unpaired t-test
	Fig. 4g								Triglycerides								p-value	0.038
	HFD-T2D								Vehicle	SN-401
	Vehicle vs SN-401								19.646	16.1022
	Liver triglycerides								25.7654	15.2518
									21.9241	12.7815
									22.0027	22.334
									16.8242	15.7275
									17.1356	10.8892
																2-tailed	Unpaired t-test
	Fig. 4i			Steatosis grade			Inflammation			Hep. ballooning			NAS					p-value
	HFD-T2D			Vehicle	SN-401		Vehicle	SN-401		Vehicle	SN-401		Vehicle	SN-401			Steatosis	0.006
	Vehicle vs SN-401			2	2		1	0		1	1		4	3			Inflammation	0.769
	NAFLD activity score			3	2		0	0		2	0		5	2			Ballooning	0.0008
				2	0		0	1		1	0		3	1			NAS	0.0009
				3	1		0	1		2	0		5	2
				3	1		1	1		2	0		6	2
					1			0			0			1
	Fig. 4j								Adiponectin							2-tailed	Unpaired t-test
	KKAy								Vehicle	SN-401							p-value	0.99
	Vehicle vs SN-401								2.6589	2.3508
	Adiponectin								2.4032	2.4452
									2.4288	2.376
									20	7.23224
									5.86625	6.40978
									7.75571	16.3055
									7.7273	7.09004
										11.6428
	Fig. 4k								FGF21							2-tailed	Unpaired t-test
	KKAy								Vehicle	SN-401							p-value	0.039
	Vehicle vs SN-401								0.766035	1.66641
	FGF21								0.454151	2.31365
									1.11966	1.07787
									0.476536	0.438764
									0.04882	0.207191
									0.060372	0.146026
									0.211695	1.19202
									0.039863	2.31157
										0.757932

## Sheet: Figure. 6
		Fig. 6e
		% Inhibition		Dose (µM)	SN-401							Dose (µM)	Inactive 1							Dose (µM)		Inactive 2						Dose (µM)		Inactive 3
					#1	#2	#3	#4	#5	#6			#1	#2	#3	#4	#5	#6			#1	#2	#3	#4	#5	#6			#1	#2	#3	#4	#5	#6
				0	0	0	0	0	0			0	0	0	0	0	0			0	0	0	0	0	0			0	0	0	0	0	0
				1	0	0	0	0				1								1								1
				3	44.5513	25.1801	17.689	0	10.1209	47.9124		3								3								3
				4.5	59.476	66.5037	37.4338	93.8845	53.1653			4.5								4.5								4.5
				5								5								5	6.30027	25.7676	58.5621	0	0	0		5
				6	100	40.1571	89.5483	100	83.4282	93.6017		6								6								6
				7								7								7								7
				10	100	100	100	100				10	0	24.6488	0	0	8.87997			10	57.9448	25.2584	95.5779	59.398	24.6285	40.8831		10	71.8452	0	0	0	0	0
				20								20	35.2438	54.5335	0	22.8917	0	36.261		20	50.0289	92.4839	100	44.3272	84.4612			20	89.6694	43.8421	51.1383	51.9121	48.5398
				50								50	88.3029	71.5845	67.4442	31.9731	70.7789			50								50
		Fig. 6i
		% Inhibition		Dose (µM)	SN-401							Dose (µM)	SN-406											Dose (µM)	SN-407
					#1	#2	#3	#4	#5	#6			#1	#2	#3	#4	#5	#6	#7	#8	#9	#10			#1	#2	#3	#4	#5	#6
				0	0	0	0	0	0			0	0	0	0	0	0							0	0	0	0	0	0	0
				1	0	0	0	0				1	0	0	0	0								1	24.9952	13.4038	54.7464	17.5413
				3	44.5513	25.1801	17.689	0	10.1209	47.9124		3	0	0	38.8654	0	100	86.7947	61.1694	73.1543	64.2829	32.2307		3	94.5121	38.1189	57.1782	70.349	91.4507	93.615
				4.5	59.476	66.5037	37.4338	93.8845	53.1653			4.5	100	62.1182	100	100	60.9206							4.5	100	61.4176	87.4101	59.3474	92.9484	100
				5								5												5
				6	100	40.1571	89.5483	100	83.4282	93.6017		6	100	100	94.2465	100	100							6	100	100	100	100
				7								7	100	100	100	100								7
				10	100	100	100	100				10												10	100	100	100	100
				20								20												20
				50								50												50
																		2-tailed
										Clamp								Unpaired t-test		p-value
		Fig. 6j								Wildtype	R103E O/E							Wildtype vs R103E O/E		<0.0001
		Current density								42.614	4.14585
		HEK cells								132.343	7.02134
		Wildtype vs R103E O/E								83.3135	3.56914
										56.7038	2.32089
										21.5592	8.29714
										28.4606	3.1869
											8.62062
											8.18918
											12.4566
											7.87952
											2.71622
											5.18778
											4.92636
											14.4272
											5.97126
											8.15543
											9.1002
											4.97727
											10.6404
											7.62899
											16.7321
											18.0028
											13.3029
											17.6542
											15.1801
											12.2695
											6.9606
											22.783
											19.0172
											12.5819
											11.5957
											15.7953
											12.4401
											9.97506
											13.2023
											14.1959
											11.9961
											7.74368
											0.918316
											22.3545
											4.23628
											4.53113
											6.72912
											12.3767
											28.6457
											7.34995
											7.96143
											5.10752
											3.45651
											16.3807
											12.7478
											2.75356
											5.29456
											5.13724
											8.63423
											14.2151
											7.55387
											9.13566
											11.4032
											11.7063
											11.6536
											23.0169
											4.34693
											7.07504
											3.70727
											7.12449
											9.50333
											7.35999
											2.50991
											7.65053
		Fig. 6m
		% Inhibition		Dose (µM)	SN-401							Dose (µM)	R103E SN-401
					#1	#2	#3	#4	#5	#6			#1	#2	#3	#4	#5	#6
				0	0	0	0	0	0			0	0	0	0	0	0
				1	0	0	0	0				1
				3	44.5513	25.1801	17.689	0	10.1209	47.9124		3	0	0	0	73.3024	72.9062
				4.5	59.476	66.5037	37.4338	93.8845	53.1653			4.5
				5								5
				6	100	40.1571	89.5483	100	83.4282	93.6017		6	64.0396	100	0	0	51.4912	56.971
				7								7
				10	100	100	100	100				10	47.2228	100	73.5665	64.5435
				20								20
				50								50
		Fig. 6p
		% Inhibition		Dose (µM)	SN-401							Dose (µM)	R103E SN-407
					#1	#2	#3	#4	#5	#6			#1	#2	#3	#4	#5	#6
				0	0	0	0	0	0			0	0	0	0	0	0
				1	0	0	0	0				1
				3	44.5513	25.1801	17.689	0	10.1209	47.9124		3	80.673	0	0	30.6821	0	61.6848	59.5215
				4.5	59.476	66.5037	37.4338	93.8845	53.1653			4.5
				5								5
				6	100	40.1571	89.5483	100	83.4282	93.6017		6	44.6073	100	36.2047	73.3732	74.756
				7								7
				10	100	100	100	100				10	65.7647	100	100	54.4614	100
				20								20
				50								50

## Sheet: Figure. 8
																	One-way ANNOVA
	Fig. 8b			Vehicle	SN-401	SN-406	Inactive 1	Inactive 2										p-value
	Current density			25.9411	6.81341	0.346499	4.77479	13.0668								Vehicle vs SN-401		0.0002
	fold change			9.85674	1.14537	1.69391	1.06848	12.499								Vehicle vs SN-406		0.0002
	basal vs 8 min			5.26631	2.77342	4.30834	2.1048	5.95484								Vehicle vs Inactive 1		0.0556
	1 uM			18.0975	1.65156	7.05783	-0.037845	11.4275								Vehicle vs Inactive 2		0.759
				16.0512	3.52138	0.674394	3.47293	4.22322
				4.90351	0.830049	8.05007	0.060122	7.87599
				11.7246	12.4449	2.85293	-0.169577	11.5743
					6.11363	0.250516	4.95473	12.3361
					0.336496	3.29016	7.06292
					-0.18095	1.73357	15.9331
					0.519146	13.7281	8.75306
					0.175431	3.77993	30.5311
					2.07043	0.2688	14.1355
					-0.0494353	7.96227	10.794
					0.497083	4.18841	4.88812
					4.25253	-0.0379422	1.12635
					-0.148953	0.156915	2.02832
					0.244847	-0.48255
						-0.126506
						-0.460718
						-0.0814436
						0.377929
																	One-way ANNOVA
	Fig. 8d			Vehicle	SN-401	SN-406												p-value
	Current density			25.9411	7.53394	7.97701										Vehicle vs SN-401		0.0028
	fold change			9.85674	1.51022	0.286107										Vehicle vs SN-406		0.0012
	basal vs 8 min			5.26631	4.42378	5.69659
	250 nM			18.0975	4.54208	0.962851
				16.0512	2.06186	2.88303
				4.90351	5.71049	3.52444
				11.7246	7.03292	8.51016
					4.99507	1.99204
					5.18387	3.93548
						6.53678
																	2-tailed
																	Unpaired t-test
	Fig. 8f			Vehicle	SN-401	SN-406	Inactive 1											p-value
	3T3-F442A adipocytes			0.830707	1.79956	2.41874	1.23874									Vehicle vs SN-401		0.0004
	Western blot			1.04609	1.54562	1.83902	1.15358									Vehicle vs SN-406		0.01
	SWELL1/b-actin			1.28108	2.12941	1.21646	1.09293									Vehicle vs Inactive 1		0.423
	10 uM			1.42355	2.35489	1.17467
				0.924059	1.89626	1.35495
				0.737615	1.30483	1.1223
				0.700557	1.41667	1.35825
				0.498034	0.955585	1.23968
				0.937613	1.43041	1.58645
				1.02443	1.76302
				1.59627	1.57696
					1.28681
					1.48355
																	2-tailed
																	Unpaired t-test
	Fig. 8h			Vehicle	SN-401	SN-406	Inactive 1	Inactive 2										p-value
	3T3-F442A adipocytes			0.746959	1.27484	2.16524	2.2099	1.25031								Vehicle vs SN-401		0.0320185
	Western blot			0.754875	1.663	1.72364	1.07169	0.617104								Vehicle vs SN-406		0.00164162
	SWELL1/b-actin			0.552238	1.61318	2.01461	1.93269	1.27532								Vehicle vs Inactive 1		0.115267
	1 uM			1.52725	1.45935	1.71894	1.22083	1.5651								Vehicle vs Inactive 2		0.553341
				1.41868	1.79903	2.5077	1.21855
						2.73735
																	One-way ANNOVA
	Fig.8j			Vehicle	SN-401	SN-406	SN-406	Inactive 1	Inactive 1									p-value
	3T3-F442A preadipocytes				10 uM	1 uM	10 uM	1 uM	10 uM							Vehicle vs SN-401		<0.0001
	Immunofluorescence			0.259305	0.46645	0.504699	0.607053	0.0127155	0.0604559							Vehicle vs SN-406 (1 uM)		0.0271
	SWELL1			0.404481	0.61511	0.442035	0.765616	0.483589	0.285424							Vehicle vs SN-406 (10 uM)		0.0022
	Membrane fraction			0.15727	0.827009	0.343394	0.725898	0.416477	0.162526							Vehicle vs Inactive 1 (1 uM)		0.9652
				0.240001	0.524543	0.253845	0.500706	0.347036	0.163724							Vehicle vs Inactive 1 (10 uM)		0.9828
				0.471594	0.531316	0.453524	0.805232	0.306657	0.190336
				0.430163	0.79876	0.844082	0.497721	0.421562	0.205752
				0.489943	0.636055	0.574772	0.250017	0.213466	0.735698
				0.468341	0.757907	0.54423	0.532916	0.41436	0.731895
				0.0699032	0.808411	0.169086	0.460057	0.462311	0.333134
				0.257214	0.796358	0.654548	0.275359		0.0956767
				0.275641	0.568525	0.603777	0.73844		0.498265
				0.26068	0.733916	0.447825	0.590497		0.382099
				0.154781	0.486095	0.528503	0.306958		0.411823
				0.325655	0.712512
				0.343767	0.215562
				0.259028	0.283849
				0.119144	0.275851
				0.171707	0.116458
				0.200269	0.585345
					0.18497
					0.884678
																2-tailed	Unpaired t-test
	Fig. 8l			SWELL1/bactin			pAKT2/bactin			peNOS/bactin						Vehicle vs SN-406		p-value
	HUVECs			Vehicle	SN-406		Vehicle	SN-406		Vehicle	SN-406					SWELL1/bactin		0.00107878
	Western blot			0.935724	1.38884		0.71725	3.16881		0.822304	5.6943					pAKT2/bactin		5.30326e-07
	SN-406 100 nM			1.05104	1.64009		0.923221	3.15778		0.529911	6.24691					peNOS/bactin		1.26876e-07
				1.00671	1.80215		1.23401	2.97802		0.503332	5.23462
				1.00938	1.41723		1.19719	2.86249		0.735273	5.52529
				0.953463	1.2888		1.02216	2.25435		1.70055	4.53252
				1.04373	1.14954		0.906241	2.63308		1.70862	6.22675
																2-tailed	Unpaired t-test
	Fig. 8n			SWELL1/bactin			pAKT2/bactin			peNOS/bactin						Vehicle vs Inactive 1		p-value
	HUVECs			Vehicle	Inactive 1		Vehicle	Inactive 1		Vehicle	Inactive 1					SWELL1/bactin		0.233509
	Western blot			1.32978	0.839		1.19481	0.718713		1.3546	0.405845					pAKT2/bactin		0.065005
	Inactive 1 500 nM			1.09771	0.988944		1.09238	0.923221		1.16376	0.428982					peNOS/bactin		0.0803493
				0.992322	1.0484		0.958328	0.961059		1.09914	0.588475
				0.934429	1.22103		1.14229	0.851417		0.967185	0.602934
				0.837351	1.38645		0.752827	0.817542		0.840766	0.765131
				0.808411	1.49842		0.859368	0.699608		0.574547	1.24524
																	One-way ANNOVA
	Fig. 8p			Vehicle	SN-401	SN-401	SN-401	SN-401	SN-401								SN-401	p-value
	HUVECs				10 nM	30 nM	100 nM	300 nM	1000 nM							Vehicle vs 10 nM		0.871
	Western blot			1.08819	1.05173	1.75866	1.58306	1.28235	1.23659							Vehicle vs 30 nM		0.0339
	peNOS/eNOS			0.894474	1.35596	1.91189	1.58312	1.11908	0.852385							Vehicle vs 100 nM		0.0342
				0.272313	0.776479	1.58057	1.64494	1.98394	2.35996							Vehicle vs 300 nM		0.2919
				1.29498	1.77043	2.21113	2.27654	1.54268	1.0616							Vehicle vs 1000 nM		0.1738
				1.48686	1.91652	2.07281	1.80471	1.14949	1.32457
				0.844273	0.386066	1.00873	1.64466	1.70794	2.43401

## Sheet: Figure. 9
					Palmitate	Palmitate	Palmitate	Palmitate									One-way ANNOVA		p-value
	Fig. 9b			Vehicle	Vehicle	SN-401	SN-406	Inactive 2									Vehicle vs Palmitate		0.0306
	3T3-F442A adipocytes			1.34194	0.332179	0.545791	0.928773	0.472584									Vehicle vs SN-401		0.7341
	Western blot			1.00097	0.495194	0.849479	1.11718	0.484301									Vehicle vs SN-406		0.8422
	SWELL1/b-actin			0.606554	0.231	0.915507	1.39202	0.250217									Vehicle vs Inactive 2		0.0181
	Palmitate			1.05054	0.889362	1.02594		0.554445
						Group 1				Group 2				Group 3				Group 4
	Fig. 9e					shScramble				shScramble				shScramble				shSWELL1
	Human islets					Vehicle				Palmitate				Palmitate				Palmitate
	GSIS					Vehicle				Vehicle				SN-401				SN-401
	Perifusion assay			Time (min)	#1	#2	#3		#1	#2	#3		#1	#2	#3		#1	#2	#3
				50	0.06758	0.07025	0.101604		0.022373	0.044476	0.075965		0.070733	0.041982	0.121814		0.022405	0.048887	0.076592
				52	0.376515	0.471455	0.163957		0.123907	0.560785	0.11523		0.32552	0.48192	0.333703		0.07325	0.352755	0.176027
				54	0.456493	0.501659	0.401996		0.164397	0.336958	0.303991		0.563101	0.546129	0.497743		0.135652	0.33229	0.346173
				56	0.472763	0.364705	0.203042		0.235689	0.201467	0.16415		0.483152	0.476197	0.287184		0.148963	0.280505	0.193048
				58	0.301258	0.383818	0.231721		0.202356	0.208579	0.136934		0.362317	0.399452	0.248494		0.131917	0.139897	0.195112
				60	0.654626	0.778773	0.440564		0.408709	0.452103	0.343351		0.744872	0.90672	0.620131		0.346252	0.323208	0.411646
				64	0.654658	0.733227	0.40022		0.438102	0.585158	0.306633		0.731448	0.784394	0.496564		0.341945	0.483907	0.30629
				74	0.234583	0.363636	0.16041		0.110255	0.259811	0.100326		0.238058	0.295385	0.190053		0.085724	0.180916	0.114898
									Group 1	Group 2	Group 3	Group 4					One-way ANNOVA		p-value
									shScramble	shScramble	shScramble	shSWELL1					Group 1 vs 2		0.0446
									Vehicle	Palmitate	Palmitate	Palmitate					Group 1 vs 4		0.0171
						AUC			Vehicle	Vehicle	SN-401	SN-401					Group 2 vs 3		0.0064
									3.067	1.639	3.365	1.232					Group 3 vs 4		0.0028
									3.451	2.497	3.763	2.027
									1.973	1.458	2.64	1.724
						Group 1				Group 2				Group 3				Group 4
	Fig. 9g					Wildtype				Wildtype				Wildtype				Knockout
	Mouse islets					Vehicle				Palmitate				Palmitate				Palmitate
	GSIS					Vehicle				Vehicle				SN-401				SN-401
	Perifusion assay			Time (min)	#1	#2	#3		#1	#2	#3		#1	#2	#3		#1	#2	#3
				50	0.03014	0.011449	0.021731		0.021655	0.006212	0.013563		0.007397	0.007943	0.014717		0.025141	0.008867	0.022149
				52	0.035563	0.013505	0.023784		0.02274	0.02333	0.020672		0.053403	0.009788	0.015451		0.042333	0.009882	0.021432
				54	0.132183	0.219125	0.215086		0.096229	0.181517	0.191054		0.150513	0.330918	0.312636		0.111986	0.013944	0.047053
				56	0.089453	0.117681	0.077		0.071614	0.102711	0.081677		0.113798	0.156111	0.102101		0.049708	0.198948	0.13502
				58	0.105079	0.017667	0.085282		0.066318	0.060981	0.053485		0.121717	0.09951	0.06514		0.028909	0.060725	0.06114
				60	0.199864	0.291487	0.186305		0.127361	0.131874	0.115064		0.142863	0.206764	0.117797		0.042979	0.081922	0.142766
				64	0.152291	0.10008	0.141474		0.105434	0.117071	0.101064		0.169058	0.057466	0.121897		0.026615	0.058894	0.08154
				74	0.003787	0.005034	0.007173		0.002904	0.003719	0.005644		0.017998	0.003802	0.004241		0.003084	0.004736	0.033597
									Group 1	Group 2	Group 3	Group 4					One-way ANNOVA		p-value
									Wildtype	Wildtype	Wildtype	Knockout					Group 1 vs 2		0.0232
									Vehicle	Palmitate	Palmitate	Palmitate					Group 1 vs 4		0.0007
						AUC			Vehicle	Vehicle	SN-401	SN-401					Group 2 vs 3		0.0072
									1	0.686355	1.04457	0.432868					Group 3 vs 4		0.0003
									1	0.810628	1.12842	0.561474
									1	0.770245	1.00148	0.695184

## Sheet: Figure. 10
						Fasting glucose			GTT	Inactive 1						SN-403								AUC								p-value
		Fig. 10a				Inactive 1	SN-403		Time (min)	#1	#2	#3	#4	#5		#1	#2	#3	#4	#5				Inactive 1	SN-403					Fasting	2-tail Unpaired t-test	0.0013
		HFD-T2D				185	91		0	185	157	161	156	176		91	115	91	120	143				32440	19595					GTT	Two-way ANNOVA	0.0244
		Inactive 1 vs SN-403				157	115		5	222	247	275	291	199		149	256	200	261	255				27190	27393					AUC	2-tail Unpaired t-test	0.0173
						161	91		15	259	339	313	324	259		209	309	258	316	300				36910	19758
						156	120		30	290	283	427	347	292		197	363	178	326	317				32115	27073
						176	143		60	311	234	343	282	278		162	207	195	234	234				28300	27043
									90	272	166	256	206	192		156	156	125	155	171
									120	204	156	197	203	164		111	151	80	124	116
						Fasting glucose			GTT	Pre SN-406						Post SN-406								AUC								p-value
		Fig. 10b				Pre SN-406	Post SN-406		Time (min)	#1	#2	#3	#4	#5		#1	#2	#3	#4	#5				Pre SN-406	Post SN-406					Fasting	2-tail Paired t-test	0.0018
		HFD-T2D				218	175		0	218	227	237	273	201		175	135	141	181	173				45383	29515					GTT	Two-way ANNOVA	0.0014
		Pre vs Post SN-406				227	135		5	393	327	409	371	350		245	207	234	263	244				44168	23688					AUC	2-tail Paired t-test	0.0019
						237	141		15	476	446	598	521	524		288	269	269	367	332				65675	29268
						273	181		30	520	585	600	514	600		314	248	275	398	324				51663	43478
						201	173		60	417	355	600	475	600		248	184	246	421	316				63003	33278
									90	281	277	553	358	527		223	165	243	353	250
									120	220	230	430	342	401		163	159	196	286	173
					GTT	Inactive 1								SN-406										AUC								p-value
		Fig. 10c			Time (min)	#1	#2	#3	#4	#5	#6	#7		#1	#2	#3	#4	#5	#6	#7				Inactive 1	SN-406					GTT	Two-way ANNOVA	0.0472
		HFD-T2D			0	146	199	141	227	134	149	153		135	132	168	177	84	137	163				25305	18925					AUC	2-tail Unpaired t-test	0.0446
		Inactive 1 vs SN-406			5	247	338	260	337	271	259	255		194	231	234	260	217	208	229				37565	29313
					15	296	401	302	403	268	315	291		212	275	311	318	179	253	284				27678	28915
					30	255	394	296	370	261	333	306		169	289	313	290	142	198	296				38658	26708
					60	223	343	224	341	185	248	252		146	257	255	226	148	151	213				23260	16660
					90	155	244	190	292	145	185	179		152	220	196	162	117	139	144				29375	20380
					120	154	203	168	214	118	176	146		116	200	152	145	96	144	133				27938	25040
		Fig. 10d				HOMA-IR																										p-value
		HFD-T2D				Inactive 1	SN-406																							HOMA-IR	2-tail Unpaired t-test	0.0707
		Inactive 1 vs SN-406				7.04037	7.03437
		HOMA-IR				18.6769	3.15187
						6.85768	6.36965
						25.3259	7.90268
						3.74098	6.54366
						11.9777	4.46339
						7.44132	3.81609
							Inactive 1				SN-406
		Fig. 10e				Time (min)	#1	#2	#3					#1			#1			#1			#1	#2	#3
		GSIS				50	0.003878	0.003594	0.003903					0.004518			0.004518			0.004518			0.004518	0.002895	0.004091
		HFD-T2D				52	0.00489	0.003754	0.003065					0.005187			0.005187			0.005187			0.005187	0.002816	0.004452
		Inactive 1 vs SN-406				54	0.082701	0.090855	0.067921					0.145441			0.145441			0.145441			0.145441	0.122153	0.171039
						56	0.080455	0.060881	0.067603					0.114813			0.114813			0.114813			0.114813	0.088863	0.145325
						58	0.070566	0.091889	0.057481					0.101238			0.101238			0.101238			0.101238	0.07848	0.111334
						60	0.125718	0.160979	0.087509					0.243096			0.243096			0.243096			0.243096	0.13986	0.232957
						64	0.101484	0.197803	0.066999					0.120957			0.120957			0.120957			0.120957	0.09398	0.15384
						74	0.022281	0.041326	0.02072					0.035688			0.035688			0.035688			0.035688	0.034252	0.039636
																													2-tailed
								Inactive 1	SN-406																				Unpaired t-test
				AUC				0.4789	0.7508																				p-value	0.0477
								0.6286	0.5447
								0.3629	0.8408
					GTT	Inactive 1						SN-407												AUC								p-value
		Fig. 10f			Time (min)	#1	#2	#3	#4	#5		#1	#2	#3	#4	#5	#6							Inactive 1	SN-407					GTT	Two-way ANNOVA	0.1287
		Polygenic-T2D			0	216	137	188	135	169		216	152	139	133	178	165							65348	47995					AUC	2-tail Unpaired t-test	0.0465
		Inactive 1 vs SN-407			5	348	165	290	241	203		350	183	159	209	360	198							35338	27360
					15	600	315	379	349	383		470	245	190	266	424	315							49413	23213
					30	557	376	600	394	600		592	286	233	311	533	343							44983	30748
					60	600	316	438	373	512		383	233	219	289	480	264							55363	54923
					90	568	266	378	468	458		363	209	166	220	439	197								29828
					120	475	260	270	292	402		217	190	167	217	461	163
							Inactive 1				SN-407
		Fig. 10g				Time (min)	#1	#2	#3					#1			#1			#1			#1	#2	#3
		GSIS				50	0.038827	0.04623	0.0461					0.028283			0.028283			0.028283			0.028283	0.029004	0.024382
		Polygenic-T2D				52	0.03879	0.024828	0.039635					0.04559			0.04559			0.04559			0.04559	0.026238	0.031013
		Inactive 1 vs SN-407				54	0.029202	0.02456	0.070483					0.091692			0.091692			0.091692			0.091692	0.088212	0.055154
						56	0.036614	0.065243	0.063102					0.085064			0.085064			0.085064			0.085064	0.073675	0.057615
						58	0.036505	0.063164	0.066756					0.078027			0.078027			0.078027			0.078027	0.078154	0.049701
						60	0.090021	0.109741	0.127611					0.155977			0.155977			0.155977			0.155977	0.18825	0.113678
						64	0.135879	0.097037	0.103257					0.153118			0.153118			0.153118			0.153118	0.159956	0.162018
						74	0.037715	0.030138	0.035461					0.022256			0.022256			0.022256			0.022256	0.034192	0.021212
																													2-tailed
								Inactive 1	SN-407																				Unpaired t-test
				AUC				0.4053	0.6347																				p-value	0.0378
								0.4228	0.6461
								0.5116	0.492

## Sheet: Supplementary Fig. 1
			Supplementary
			Fig. 1a						Non-T2D	T2D
																			2-tailed
			HFD-T2D, Liver						0.0695843	0.737637									Unpaired t-test
			Western blot						0.173531	0.92896									p-value	0.00904373
			SWELL1						0.0995725	1.36886
			Supplementary
			Fig. 1b						KKAa	KKAy
			Polygenic T2D																2-tailed
			KKAa KKAy, Liver						0.758425	2.11952									Unpaired t-test
			Western blot						0.512331	1.80654									p-value	0.00391208
			SWELL1						0.428907	1.49003

## Sheet: Supplementary Fig. 3
										3T3-F442A preadipocytes							2-tailed	Veh vs SN-401
		Supplementary					Vehicle				SN-401						Unpaired t-test	p-value
		Fig. 3a			SWELL1		1.07865	1.27433	0.647016		0.938549	1.20274	0.525039				SWELL1	0.70213
		qPCR			LRRC8b		0.937775	1.19	0.872224		0.603759	0.808178	0.45192				LRRC8b	0.0554895
		3T3-F442A preadipocytes			LRRC8c		0.845964	1.18691	0.96713		0.553621	0.983054	0.718406				LRRC8c	0.195644
		Vehicle vs SN-401			LRRC8d		1.07978	1.17408	0.746135		1.01715	1.74936	1.19882				LRRC8d	0.276454
					LRRC8e		0.366816	1.64526	0.987924		0.385193	0.4131	1.48473				LRRC8e	0.667888
		Supplementary							Vehicle	SN-401
		Fig. 3b							0.628878	1.62016
		Western blot							1.37112	1.63247
		3T3-F442A adipocytes
		SWELL1/Actin
										3T3-F442A adipocytes							2-tailed	Veh vs SN-401
		Supplementary					Vehicle					SN-401					Unpaired t-test	p-value
		Fig. 3c			SWELL1		1.35393	0.895358	0.76333	1.01484		1.04761	0.976821	0.798483	0.83893		SWELL1	0.536205
		qPCR			LRRC8b		1.34459	0.871305	0.882275	0.984506		1.44827	0.780965	1.42447	0.946471		LRRC8b	0.545513
		3T3-F442A adipocytes			LRRC8c		1.3255	1.04612	0.511412	1.26068		1.11021	1.16678	0.855889	1.4339		LRRC8c	0.647017
		Vehicle vs SN-401			LRRC8d		0.960737	1.10717	0.916633	0.984838		0.916147	0.813748	0.891769	0.970206		LRRC8d	0.120401
					LRRC8e		1.84123	0.285681	0.721163	1.2243		0.773665	0.158377	0.51435	0.558257		LRRC8e	0.199108

[truncated: 30 more sheets: Supplementary Fig. 4, Supplementary Fig. 5, Supplementary Fig. 12, Supplementary Fig. 13, Blot Figure. 1e, Blot Figure. 1f, Blot Figure. 1i, Blot Figure. 1j, Blot Figure. 1k, Blot Figure. 2a, Blot Figure. 2f, Blot Figure. 2h, Blot Figure. 2i, Blot Figure. 3a, Blot Figure. 3b, Blot Figure. 8e, Blot Figure. 8g, Blot Figure. 8k, Blot Figure. 8m, Blot Figure. 8o …]
